# Supplementary material for: A novel dataset of North-Eastern Indian coins for machine learning-based classification
Source: Data Brief. 2026 May 1;66:112813. doi: 10.1016/j.dib.2026.112813 (PMC13195760; doi:10.1016/j.dib.2026.112813)
Supplement: Supplementary file 1 [file mmc1.zip]

Archive with 12 entries (11 files):
- Supplymentary Materials/
- Supplymentary Materials/Classical Numesmatic Gallery.pdf
- Supplymentary Materials/Dataset_statistics.py
- Supplymentary Materials/Data_loader.py
- Supplymentary Materials/Devid Feldman Auction House.pdf
- Supplymentary Materials/Feature_Extraction Part 1.py
- Supplymentary Materials/Feature_Extraction Part 2.py
- Supplymentary Materials/Feature_Extraction Part 3.py
- Supplymentary Materials/Jain Auction House.pdf
- Supplymentary Materials/Marudhar Arts.pdf
- Supplymentary Materials/Oswal auction House.pdf
- Supplymentary Materials/Pre-processing Script.py
