# Supplementary material for: A novel dataset of North-Eastern Indian coins for machine learning-based classification
Source: Data Brief. 2026 May 1;66:112813. doi: 10.1016/j.dib.2026.112813 (PMC13195760; doi:10.1016/j.dib.2026.112813)
Supplement: Supplementary file 1 [file mmc1.zip › Supplymentary Materials/Dataset_statistics.py]

import os
import pandas as pd
import matplotlib.pyplot as plt


def analyze_dataset(annotation_file):
    df = pd.read_csv(annotation_file)

    print("\n===== DATASET STATISTICS =====")
    print("Total samples:", len(df))

    # Class distribution
    class_counts = df["Data Class"].value_counts()

    print("\nClass distribution:\n")
    print(class_counts)

    print("\nNumber of classes:", class_counts.shape[0])
    print("Max samples in a class:", class_counts.max())
    print("Min samples in a class:", class_counts.min())

    # Plot distribution
    plt.figure(figsize=(10, 5))
    class_counts.plot(kind="bar")
    plt.title("Class Distribution")
    plt.xlabel("Class")
    plt.ylabel("Number of Samples")
    plt.tight_layout()
    plt.show()

    return df


def verify_images(df, image_root):
    print("\n===== IMAGE VERIFICATION =====")

    missing = 0
    checked = 0

    # Create a set of all available image filenames
    all_images = set()
    for root, _, files in os.walk(image_root):
        for file in files:
            if file.lower().endswith(".tiff"):
                all_images.add(file)

    # Check each annotation entry
    for _, row in df.iterrows():
        filename = str(row["SL No"]) + ".tiff"
        checked += 1

        if filename not in all_images:
            missing += 1

    print("Total checked:", checked)
    print("Missing images:", missing)
    print("Matched images:", checked - missing)


if __name__ == "__main__":
    # Update paths accordingly
    annotation_path = "Annotation_of_Assam.csv"
    image_root = "Dataset_Root"

    df = analyze_dataset(annotation_path)
    verify_images(df, image_root)
