# Supplementary material for: A novel dataset of North-Eastern Indian coins for machine learning-based classification
Source: Data Brief. 2026 May 1;66:112813. doi: 10.1016/j.dib.2026.112813 (PMC13195760; doi:10.1016/j.dib.2026.112813)
Supplement: Supplementary file 1 [file mmc1.zip › Supplymentary Materials/Data_loader.py]

import os
import pandas as pd
import cv2


class CoinDataset:
    def __init__(self, annotation_file, image_root):
        """
        annotation_file: path to CSV file
        image_root: root directory containing all regions
        """
        self.data = pd.read_csv(annotation_file)
        self.image_root = image_root

    def __len__(self):
        return len(self.data)

    def get_image_path(self, row):
        """
        Construct image path based on dataset hierarchy
        Modify this function if folder structure differs
        """

        # Example assumptions (adjust if needed)
        region = row.get("Region", "")
        data_class = row.get("Data Class", "")
        serial = row.get("SL No", "")

        filename = str(serial) + ".tiff"

        # Try common structure patterns
        possible_paths = [
            os.path.join(self.image_root, region, data_class, filename),
            os.path.join(self.image_root, region, filename),
            os.path.join(self.image_root, filename)
        ]

        for path in possible_paths:
            if os.path.exists(path):
                return path

        raise FileNotFoundError(f"Image not found for: {filename}")

    def __getitem__(self, idx):
        row = self.data.iloc[idx]

        image_path = self.get_image_path(row)
        image = cv2.imread(image_path)

        if image is None:
            raise ValueError(f"Failed to load image: {image_path}")

        label = row["Data Class"]

        return image, label, image_path


if __name__ == "__main__":
    annotation_path = "Annotation_of_Assam.csv"
    image_root = "Dataset_Root"

    dataset = CoinDataset(annotation_path, image_root)

    print("Total samples:", len(dataset))

    image, label, path = dataset[0]
    print("Sample label:", label)
    print("Image path:", path)
    print("Image shape:", image.shape)
