# Supplementary material for: A novel dataset of North-Eastern Indian coins for machine learning-based classification
Source: Data Brief. 2026 May 1;66:112813. doi: 10.1016/j.dib.2026.112813 (PMC13195760; doi:10.1016/j.dib.2026.112813)
Supplement: Supplementary file 1 [file mmc1.zip › Supplymentary Materials/Feature_Extraction Part 1.py]

import cv2
import numpy as np
import matplotlib.pyplot as plt

def segment_coin(image_path):

    img = cv2.imread(image_path)
    original = img.copy()

    gray = cv2.cvtColor(img, cv2.COLOR_BGR2GRAY)
    gray_blur = cv2.medianBlur(gray, 5)

    # Detect circular coin
    circles = cv2.HoughCircles(
        gray_blur,
        cv2.HOUGH_GRADIENT,
        dp=1.2,
        minDist=100,
        param1=50,
        param2=30,
        minRadius=50,
        maxRadius=0
    )

    mask = np.zeros(gray.shape, dtype=np.uint8)

    if circles is not None:
        circles = np.uint16(np.around(circles))
        x, y, r = circles[0][0]
        cv2.circle(mask, (x, y), r, 255, -1)
    else:
        print("Circle not detected")

    # Remove background
    bg_removed = np.ones_like(original) * 255
    bg_removed[mask == 255] = original[mask == 255]

    # Extract main object (entire coin only)
    main_object = cv2.bitwise_and(original, original, mask=mask)

    # Extract internal details using edges
    edges = cv2.Canny(gray, 50, 150)
    edges[mask == 0] = 0  # remove outside edges

    # ---------------- VISUALIZATION ----------------

    plt.figure(figsize=(12,8))

    plt.subplot(2,2,1)
    plt.title("Original")
    plt.imshow(cv2.cvtColor(original, cv2.COLOR_BGR2RGB))
    plt.axis("off")

    plt.subplot(2,2,2)
    plt.title("Mask")
    plt.imshow(mask, cmap="gray")
    plt.axis("off")

    plt.subplot(2,2,3)
    plt.title("Background Removed")
    plt.imshow(cv2.cvtColor(bg_removed, cv2.COLOR_BGR2RGB))
    plt.axis("off")

    plt.subplot(2,2,4)
    plt.title("Main Object (Coin Details)")
    plt.imshow(edges, cmap="gray")
    plt.axis("off")

    plt.tight_layout()
    plt.show()


if __name__ == "__main__":

    image_path = r"D:\Research Work\Main Env\Ancient Bangal\coin.jpeg"
    segment_coin(image_path)
