# Supplementary material for: A novel dataset of North-Eastern Indian coins for machine learning-based classification
Source: Data Brief. 2026 May 1;66:112813. doi: 10.1016/j.dib.2026.112813 (PMC13195760; doi:10.1016/j.dib.2026.112813)
Supplement: Supplementary file 1 [file mmc1.zip › Supplymentary Materials/Feature_Extraction Part 2.py]

import cv2
import numpy as np
import matplotlib.pyplot as plt
import os

# -----------------------------
# SEGMENT COIN
# -----------------------------

def segment_coin(image_path):

    img = cv2.imread(image_path)
    original = img.copy()

    gray = cv2.cvtColor(img, cv2.COLOR_BGR2GRAY)
    gray_blur = cv2.medianBlur(gray, 5)

    circles = cv2.HoughCircles(
        gray_blur,
        cv2.HOUGH_GRADIENT,
        dp=1.2,
        minDist=100,
        param1=50,
        param2=30,
        minRadius=50,
        maxRadius=0
    )

    mask = np.zeros(gray.shape, dtype=np.uint8)

    if circles is not None:
        circles = np.uint16(np.around(circles))
        x, y, r = circles[0][0]
        cv2.circle(mask, (x, y), r, 255, -1)
    else:
        print("Circle not detected")

    bg_removed = np.ones_like(original) * 255
    bg_removed[mask == 255] = original[mask == 255]

    return original, mask, bg_removed


# -----------------------------
# EXTRACT SUB OBJECTS
# -----------------------------

def extract_sub_objects(bg_removed, mask):

    # Convert to gray
    gray = cv2.cvtColor(bg_removed, cv2.COLOR_BGR2GRAY)

    # Edge detection
    edges = cv2.Canny(gray, 50, 150)

    # Remove edges outside coin
    edges[mask == 0] = 0

    contours, _ = cv2.findContours(
        edges,
        cv2.RETR_EXTERNAL,
        cv2.CHAIN_APPROX_SIMPLE
    )

    sub_objects = []

    for cnt in contours:
        area = cv2.contourArea(cnt)

        # Filter small noise
        if area > 200:
            x, y, w, h = cv2.boundingRect(cnt)
            obj = bg_removed[y:y+h, x:x+w]
            sub_objects.append(obj)

    return edges, sub_objects


# -----------------------------
# MAIN
# -----------------------------

if __name__ == "__main__":

    image_path = r"D:\Research Work\Main Env\Ancient Bangal\coin.jpeg"

    original, mask, bg_removed = segment_coin(image_path)

    edges, sub_objects = extract_sub_objects(bg_removed, mask)

    # ---------------- VISUALIZATION ----------------

    plt.figure(figsize=(15,10))

    plt.subplot(2,3,1)
    plt.title("Original Image")
    plt.imshow(cv2.cvtColor(original, cv2.COLOR_BGR2RGB))
    plt.axis("off")

    plt.subplot(2,3,2)
    plt.title("Mask")
    plt.imshow(mask, cmap="gray")
    plt.axis("off")

    plt.subplot(2,3,3)
    plt.title("Background Removed")
    plt.imshow(cv2.cvtColor(bg_removed, cv2.COLOR_BGR2RGB))
    plt.axis("off")

    plt.subplot(2,3,4)
    plt.title("Edges (Main Object Details)")
    plt.imshow(edges, cmap="gray")
    plt.axis("off")

    # Show first two sub objects if exist
    for i in range(min(2, len(sub_objects))):
        plt.subplot(2,3,5+i)
        plt.title(f"Sub Object {i+1}")
        plt.imshow(cv2.cvtColor(sub_objects[i], cv2.COLOR_BGR2RGB))
        plt.axis("off")

    plt.tight_layout()
    plt.show()

    print("Number of sub-objects detected:", len(sub_objects))
