# Supplementary material for: A novel dataset of North-Eastern Indian coins for machine learning-based classification
Source: Data Brief. 2026 May 1;66:112813. doi: 10.1016/j.dib.2026.112813 (PMC13195760; doi:10.1016/j.dib.2026.112813)
Supplement: Supplementary file 1 [file mmc1.zip › Supplymentary Materials/Feature_Extraction Part 3.py]

import cv2
import numpy as np
import matplotlib.pyplot as plt
import torch
import torchvision.models as models
import torchvision.transforms as transforms
from PIL import Image
import os

# -----------------------------
# SEGMENTATION FUNCTION
# -----------------------------

def segment_coin(image_path):

    img = cv2.imread(image_path)
    original = img.copy()

    gray = cv2.cvtColor(img, cv2.COLOR_BGR2GRAY)
    gray = cv2.medianBlur(gray, 5)

    circles = cv2.HoughCircles(
        gray,
        cv2.HOUGH_GRADIENT,
        dp=1.2,
        minDist=100,
        param1=50,
        param2=30,
        minRadius=50,
        maxRadius=0
    )

    mask = np.zeros(gray.shape, dtype=np.uint8)

    if circles is not None:
        circles = np.uint16(np.around(circles))
        x, y, r = circles[0][0]
        cv2.circle(mask, (x, y), r, 255, -1)
    else:
        print("Circle not detected. Using fallback.")
        _, thresh = cv2.threshold(gray, 0, 255,
                                  cv2.THRESH_BINARY_INV + cv2.THRESH_OTSU)
        contours, _ = cv2.findContours(
            thresh, cv2.RETR_EXTERNAL,
            cv2.CHAIN_APPROX_SIMPLE)

        if contours:
            largest = max(contours, key=cv2.contourArea)
            cv2.drawContours(mask, [largest], -1, 255, -1)

    result = np.ones_like(original) * 255
    result[mask == 255] = original[mask == 255]

    cv2.imwrite("segmented_coin.png", result)

    return "segmented_coin.png"


# -----------------------------
# DEEP FEATURE EXTRACTION
# -----------------------------

def extract_deep_features(image_path):

    device = "cuda" if torch.cuda.is_available() else "cpu"

    model = models.resnet50(weights=models.ResNet50_Weights.DEFAULT)
    model = torch.nn.Sequential(*list(model.children())[:-1])
    model.eval().to(device)

    transform = transforms.Compose([
        transforms.Resize((224,224)),
        transforms.ToTensor(),
    ])

    img = Image.open(image_path).convert("RGB")
    img_tensor = transform(img).unsqueeze(0).to(device)

    with torch.no_grad():
        features = model(img_tensor)

    features = features.squeeze().cpu().numpy()

    np.save("coin_feature_vector.npy", features)

    print("Feature vector shape:", features.shape)
    print("Feature vector saved as coin_feature_vector.npy")

    return features


# -----------------------------
# MAIN EXECUTION
# -----------------------------

if __name__ == "__main__":

    image_path = r"D:\Research Work\Main Env\Ancient Bangal\coin.jpeg"

    print("Segmenting coin...")
    segmented_path = segment_coin(image_path)

    print("Extracting deep features...")
    features = extract_deep_features(segmented_path)

    print("Process completed successfully!")

    # Show segmented image
    img = cv2.imread(segmented_path)
    plt.imshow(cv2.cvtColor(img, cv2.COLOR_BGR2RGB))
    plt.title("Final Segmented Coin")
    plt.axis("off")
    plt.show()
