# Supplementary material for: A novel dataset of North-Eastern Indian coins for machine learning-based classification
Source: Data Brief. 2026 May 1;66:112813. doi: 10.1016/j.dib.2026.112813 (PMC13195760; doi:10.1016/j.dib.2026.112813)
Supplement: Supplementary file 1 [file mmc1.zip › Supplymentary Materials/Pre-processing Script.py]

import cv2
import os
import numpy as np
from PIL import Image


def denoise_resize_whitebg(image_path, output_path, new_size=(512, 512)):
    img = cv2.imread(image_path)
    if img is None:
        print(f"Skipping {image_path}")
        return

    # 1. Denoise
    denoised = cv2.bilateralFilter(img, 9, 75, 75)

    # 2. Estimate background color from image corners
    h, w, _ = denoised.shape
    corners = np.vstack([
        denoised[0:20, 0:20].reshape(-1, 3),
        denoised[0:20, w-20:w].reshape(-1, 3),
        denoised[h-20:h, 0:20].reshape(-1, 3),
        denoised[h-20:h, w-20:w].reshape(-1, 3)
    ])
    bg_color = np.mean(corners, axis=0)

    # 3. Make background white (do NOT touch coin)
    diff = np.linalg.norm(denoised.astype(np.float32) - bg_color, axis=2)
    mask = diff < 40
    denoised[mask] = [255, 255, 255]

    # 4. Resize to 512x512
    img_pil = Image.fromarray(cv2.cvtColor(denoised, cv2.COLOR_BGR2RGB))
    img_resized = img_pil.resize(new_size, Image.LANCZOS)

    # 5. Save (same filename, only extension changes)
    base, _ = os.path.splitext(os.path.basename(image_path))
    out_path = os.path.join(output_path, f"{base}.tiff")
    img_resized.save(out_path, format="TIFF")

    print(f"Processed: {image_path}")


def batch_process(root_folder, output_root, new_size=(512, 512)):
    image_files = []

    valid_ext = (
        ".jpg", ".jpeg", ".png", ".bmp",
        ".tif", ".tiff", ".jiff"
    )

    # Collect all images first
    for subdir, _, files in os.walk(root_folder):
        for file in files:
            if file.lower().endswith(valid_ext):
                image_files.append(os.path.join(subdir, file))

    print(f"Total images found: {len(image_files)}\n")

    # Process images
    for image_path in image_files:
        relative_path = os.path.relpath(os.path.dirname(image_path), root_folder)
        output_dir = os.path.join(output_root, relative_path)
        os.makedirs(output_dir, exist_ok=True)

        denoise_resize_whitebg(image_path, output_dir, new_size)

    print("\nAll images processed successfully!")


if __name__ == "__main__":
    root_folder = "Jaintiapur Coins"
    output_root = "Jaintiapur"

    # Required resolution: 512 × 512
    new_size = (512, 512)

    batch_process(root_folder, output_root, new_size)
